# Supplementary material for: Immune-related gene signature to predict TACE refractoriness in patients with hepatocellular carcinoma based on artificial neural network
Source: Front Genet. 2023 Jan 4;13:993509. doi: 10.3389/fgene.2022.993509 (PMC9846524; doi:10.3389/fgene.2022.993509)
Supplement: Supplementary file 1 [file Table1.XLSX]

## Sheet: Sheet1
The output results of the neural network model.
	network output
Intercept.to.1layhid1	-0.520586
IFIT1.to.1layhid1	-2.88164
COLEC12.to.1layhid1	-150.037
TREM1.to.1layhid1	1.84582
S100A9.to.1layhid1	1.02293
Intercept.to.1layhid2	0.542962
IFIT1.to.1layhid2	2.77954
COLEC12.to.1layhid2	21.6711
TREM1.to.1layhid2	-1.78732
S100A9.to.1layhid2	-0.972827
Intercept.to.1layhid3	-4.22974
IFIT1.to.1layhid3	3.23836
COLEC12.to.1layhid3	-0.718189
TREM1.to.1layhid3	4.79751
S100A9.to.1layhid3	40.9549
Intercept.to.1layhid4	4.64554
IFIT1.to.1layhid4	-3.84078
COLEC12.to.1layhid4	-4.20935
TREM1.to.1layhid4	3.20704
S100A9.to.1layhid4	40.3423
Intercept.to.1layhid5	-0.749682
IFIT1.to.1layhid5	-176.646
COLEC12.to.1layhid5	-2.74462
TREM1.to.1layhid5	-171.258
S100A9.to.1layhid5	3.88732
Intercept.to.con	0.300092
1layhid1.to.con	1.12466
1layhid2.to.con	0.795022
1layhid3.to.con	-0.557728
1layhid4.to.con	-0.512518
1layhid5.to.con	0.78953
Intercept.to.treat	-1.06042
1layhid1.to.treat	0.605234
1layhid2.to.treat	0.964052
1layhid3.to.treat	0.553114
1layhid4.to.treat	0.519575
1layhid5.to.treat	-0.802818
